# Supplementary material for: Enhancing the accumulation of linoleic acid and α-linolenic acid through the pre-harvest ethylene treatment in Camellia oleifera
Source: Front Plant Sci. 2023 Feb 24;14:1080946. doi: 10.3389/fpls.2023.1080946 (PMC9999010; doi:10.3389/fpls.2023.1080946)
Supplement: Supplementary file 2 [file Table_1.xlsx]

## Sheet: Table S1
Table S1 Primer sequences of the genes used in this research.
Primer name	Primer sequence (5'–3')	Annealing temperature (°C)	PCR product size(bp)
Codelta8FAD2-F	TTTATCCTGTGATGTGCGTTGC	61.1	176
Codelta8FAD2-R	GAATAAAACCCGTTCCGTCC	58.7
Codelta12FAD2-F	CTTGCCTGGCTGGTTTACTG	58.4	229
Codelta12FAD2-R	TGGGAACAAACACCTCATCG	58.8
CoLOX4-F	AGCCCTTCGTCGTCACTACAC	59.2	130
CoLOX4-R	CAATCGTGGTCTGCTCGGTA	59.2
CoLOX7-F	GGCGGCTTTTCTGCCTGAT	62.5	159
CoLOX7-R	GCTTTGACCTCCCCACTACCA	61.4
CoACO1-F	TTCCTCCGATGAAACACTCC	60.1	173
CoACO1-R	AGGTGCCGGATAGATGACAG	60.1
CoACO2-F	CACCAATGGCAAATACAAG	51.9	207
CoACO2-R	TTCAACCCAGCATAGAGC	51
CoERF113-F	AAGTGGGCCGCAGAAATTC	60	184
CoERF113-R	GCGTGGTAAGGTAACCGAGC	59.9
CoHK1-F	GTTATGCCTCGCACTTCGG	59	212
CoHK1-R	CTGCAACAACATCTTGTCCAAC	58.1
CoDLAT-F	GCAAGATTGTCTCCTGGGTC	56.6	205
CoDLAT-R	TCGGCGATTTCGTCCTC	57
CoEG24-F	AGACTTAGCCACAGAAGAGGAGG	59	176
CoEG24-R	CAACTGAGCCCAACCCAAAT	59.8
Coβ-G1-F	TGGGCAAGAAAACGGGTGA	61.9	225
Coβ-G1-R	ATTGGCAAGGGAAGCAGTG	58.3
CoMYB62-F	AGTCGTGGCATCCAAAAGC	58.2	97
CoMYB62-R	GGAGAACTCGGGTGCAGAA	58
CoMYB108-F	TGGTGAAGGCCGTTGGAA	58.5	140
CoMYB108-F	GCCCCAGCGAGAATGAAGT	59.8
CobZIP44-F	TGCTTCTGCTTCCTCATCCG	61.1	147
CobZIP44-R	TGGGGTTTCTTCAGGGTCAA	60.1
CobZIP53-F	ACATTGAAAATCTGTGGGTCGT	58.6	155
CobZIP53-R	TCTTCCGCTTCTTTTCGTCC	59.6
CoDof2-F	AGGAATGTGCCTGTTGGTGC	60.5	139
CoDof2-R	TGGGCTTTAGAGTGGAATGGTG	61.7
CoDof5-F	TTCTGACGCTGGGAAGGAC	58	100
CoDof5-R	TAATGGGTTTGTTGTGGATGG	58.2

## Sheet: Table S2
Table S2 Oil and relative fatty acid contents of uncracking and cracking fruits under the natural conditions.
Treatment	Seed oil content (%)	Oleic acid relative content (%)	Linoleic acid relative content (%)	Linolenic acid relative content (%)	Arachidonic acid relative content (%)	Palmitic acid relative content (%)	Stearic acid relative content (%)
Uncracking fruit	9.60±0.00	59.23±0.05	23.37±0.03	1.54±0.01	0.54±0.00	13.97±0.03	1.35±0.00
Cracking fruit	9.53±0.12	56.82±0.04**	25.17±0.02**	1.50±0.00**	0.49±0.00**	14.67±0.05*	1.35±0.01
Single and double asterisks indicate differences at P < 0.05 and P < 0.01, respectively.

## Sheet: Table S3
Table S3 Oil and relative fatty acid contents of the treatments and control in ‘Xianglin 210’.
Treatment	Seed oil content (%)	Oleic acid relative content (%)	Linoleic acid relative content (%)	α-linolenic acid relative content (%)	Arachidonic acid relative content (%)	Palmitic acid relative content (%)	Stearic acid relative content (%)
Control	29.84±0.51	81.79±0.02	6.98±0.02	0.25±0.00	0.57±0.00	8.44±0.02	1.97±0.01
ETH3	28.76±0.96	80.96±0.01	7.91±0.03**	0.30±0.01**	0.58±0.01	8.63±0.01	1.61±0.01**
ETH4	29.85±0.85	81.31±0.02	7.41±0.01*	0.28±0.00**	0.57±0.00	8.72±0.03	1.72±0.00**
ETH5	30.81±0.04	74.64±0.03**	12.74±0.02**	0.41±0.00**	0.56±0.00	10.40±0.02**	1.26±0.01**
ETH3, ETH4, and ETH5 represent 1.5, 2.0, and 2.5 g L-1 ethephon, respectively. Single and double asterisks indicate differences at P < 0.05 and P < 0.01, respectively.

## Sheet: Table S4
Table S4 Summary of de-redundant high-quality isoforms.
Total Number	Total length(bp)	Maximum Length(bp)	Minimum Length(bp)	Mean Length(bp)	N50 Length(bp)	GC content
99511	84686114	17109	301	851.023	1336	0.4489

## Sheet: Table S5
Table S5 Details of overall functional annotation.
Annotated databases	Isoform number
Nr	48387
Swiss-port	23040
KOG	20472
KEGG	25166
All annotation gene	49584
without annotation gene	49927

## Sheet: Table S6
Table S6 GO annotation of all the de-redundant isoforms in shells of ‘Huashuo’.
Ontology	Class	DEG Number
biological process	metabolic process	2053
biological process	cellular process	1799
biological process	single-organism process	1244
biological process	biological regulation	683
biological process	response to stimulus	445
biological process	localization	410
biological process	cellular component organization or biogenesis	203
biological process	signaling	145
biological process	multicellular organismal process	142
biological process	developmental process	120
biological process	multi-organism process	95
biological process	reproduction	85
biological process	reproductive process	85
biological process	detoxification	56
biological process	immune system process	17
biological process	growth	17
biological process	rhythmic process	6
biological process	locomotion	5
biological process	behavior	3
biological process	biological adhesion	2
biological process	cell aggregation	0
cellular component	membrane	1612
cellular component	membrane part	1469
cellular component	cell	1200
cellular component	cell part	1200
cellular component	organelle	948
cellular component	organelle part	284
cellular component	macromolecular complex	215
cellular component	extracellular region	83
cellular component	membrane-enclosed lumen	42
cellular component	other organism	39
cellular component	other organism part	39
cellular component	cell junction	25
cellular component	supramolecular complex	23
cellular component	symplast	21
cellular component	extracellular region part	4
cellular component	nucleoid	2
cellular component	synapse part	2
cellular component	synapse	2
cellular component	virion	0
cellular component	virion part	0
molecular function	binding	2326
molecular function	catalytic activity	2234
molecular function	transporter activity	243
molecular function	nucleic acid binding transcription factor activity	148
molecular function	molecular function regulator	64
molecular function	structural molecule activity	49
molecular function	antioxidant activity	45
molecular function	electron carrier activity	36
molecular function	signal transducer activity	30
molecular function	molecular transducer activity	28
molecular function	transcription factor activity, protein binding	20
molecular function	nutrient reservoir activity	6
molecular function	protein tag	2
molecular function	toxin activity	1
molecular function	metallochaperone activity	0
molecular function	translation regulator activity	0

## Sheet: Table S7
Table S7 KEGG pathway annotation of the full-length de-redundant high quality isoforms in shells of ‘Huashuo’.
Pathway	DEG(1913)	Pathway ID
Plant-pathogen interaction	227	ko04626
Plant hormone signal transduction	170	ko04075
MAPK signaling pathway - plant	119	ko04016
Carbon metabolism	103	ko01200
Starch and sucrose metabolism	89	ko00500
Phenylpropanoid biosynthesis	80	ko00940
Amino sugar and nucleotide sugar metabolism	65	ko00520
Biosynthesis of amino acids	65	ko01230
Endocytosis	51	ko04144
Protein processing in endoplasmic reticulum	50	ko04141
Ubiquitin mediated proteolysis	49	ko04120
Glutathione metabolism	43	ko00480
Cysteine and methionine metabolism	41	ko00270
Glyoxylate and dicarboxylate metabolism	41	ko00630
Glycolysis / Gluconeogenesis	41	ko00010
Spliceosome	40	ko03040
Pentose and glucuronate interconversions	40	ko00040
Galactose metabolism	39	ko00052
Photosynthesis	39	ko00195
Peroxisome	36	ko04146
Carbon fixation in photosynthetic organisms	35	ko00710
Glycerophospholipid metabolism	35	ko00564
RNA transport	35	ko03013
Oxidative phosphorylation	33	ko00190
Inositol phosphate metabolism	33	ko00562
Ribosome biogenesis in eukaryotes	31	ko03008
Valine, leucine and isoleucine degradation	30	ko00280
RNA degradation	30	ko03018
ABC transporters	30	ko02010
Pyruvate metabolism	29	ko00620
Homologous recombination	29	ko03440
Flavonoid biosynthesis	27	ko00941
Circadian rhythm - plant	27	ko04712
Ascorbate and aldarate metabolism	27	ko00053
Cyanoamino acid metabolism	27	ko00460
Other glycan degradation	27	ko00511
Pentose phosphate pathway	27	ko00030
Ribosome	26	ko03010
mRNA surveillance pathway	26	ko03015
Fructose and mannose metabolism	25	ko00051
Porphyrin and chlorophyll metabolism	24	ko00860
alpha-linolenic acid metabolism	24	ko00592
Phosphatidylinositol signaling system	23	ko04070
Tryptophan metabolism	23	ko00380
Purine metabolism	23	ko00230
Fatty acid degradation	22	ko00071
Phenylalanine metabolism	21	ko00360
Phagosome	21	ko04145
Carotenoid biosynthesis	20	ko00906
Fatty acid metabolism	20	ko01212
Terpenoid backbone biosynthesis	19	ko00900
Tyrosine metabolism	19	ko00350
beta-Alanine metabolism	19	ko00410
Glycerolipid metabolism	19	ko00561
Arginine and proline metabolism	19	ko00330
RNA polymerase	18	ko03020
Stilbenoid, diarylheptanoid and gingerol biosynthesis	18	ko00945
Phenylalanine, tyrosine and tryptophan biosynthesis	17	ko00400
Aminoacyl-tRNA biosynthesis	17	ko00970
Sphingolipid metabolism	17	ko00600
Ubiquinone and other terpenoid-quinone biosynthesis	16	ko00130
Lysine degradation	16	ko00310
Nitrogen metabolism	16	ko00910
Isoquinoline alkaloid biosynthesis	15	ko00950
Photosynthesis - antenna proteins	15	ko00196
Glycine, serine and threonine metabolism	15	ko00260
Glycosaminoglycan degradation	15	ko00531
Pantothenate and CoA biosynthesis	15	ko00770
Zeatin biosynthesis	15	ko00908
Alanine, aspartate and glutamate metabolism	14	ko00250
Glycosphingolipid biosynthesis - ganglio series	14	ko00604
Steroid biosynthesis	13	ko00100
Pyrimidine metabolism	13	ko00240
Propanoate metabolism	13	ko00640
Sesquiterpenoid and triterpenoid biosynthesis	13	ko00909
Base excision repair	12	ko03410
2-Oxocarboxylic acid metabolism	12	ko01210
Diterpenoid biosynthesis	12	ko00904
Sulfur metabolism	11	ko00920
Ether lipid metabolism	11	ko00565
Fatty acid biosynthesis	11	ko00061
Cutin, suberine and wax biosynthesis	11	ko00073
Arachidonic acid metabolism	11	ko00590
Protein export	11	ko03060
Fatty acid elongation	11	ko00062
Autophagy - other	11	ko04136
DNA replication	10	ko03030
Linoleic acid metabolism	10	ko00591
Butanoate metabolism	10	ko00650
Isoflavonoid biosynthesis	9	ko00943
Arginine biosynthesis	9	ko00220
Tropane, piperidine and pyridine alkaloid biosynthesis	9	ko00960
Nicotinate and nicotinamide metabolism	9	ko00760
Monoterpenoid biosynthesis	9	ko00902
Nucleotide excision repair	9	ko03420
Folate biosynthesis	9	ko00790
Citrate cycle (TCA cycle)	9	ko00020
Betalain biosynthesis	9	ko00965
Riboflavin metabolism	8	ko00740
Glycosylphosphatidylinositol (GPI)-anchor biosynthesis	8	ko00563
Brassinosteroid biosynthesis	7	ko00905
Various types of N-glycan biosynthesis	7	ko00513
Vitamin B6 metabolism	7	ko00750
Biosynthesis of unsaturated fatty acids	7	ko01040
Selenocompound metabolism	7	ko00450
Thiamine metabolism	7	ko00730
SNARE interactions in vesicular transport	7	ko04130
Mismatch repair	7	ko03430
Basal transcription factors	7	ko03022
Synthesis and degradation of ketone bodies	6	ko00072
Proteasome	6	ko03050
N-Glycan biosynthesis	6	ko00510
Histidine metabolism	5	ko00340
Flavone and flavonol biosynthesis	5	ko00944
Glucosinolate biosynthesis	5	ko00966
Non-homologous end-joining	4	ko03450
Limonene and pinene degradation	4	ko00903
Valine, leucine and isoleucine biosynthesis	4	ko00290
One carbon pool by folate	3	ko00670
Taurine and hypotaurine metabolism	3	ko00430
Benzoxazinoid biosynthesis	3	ko00402
Glycosphingolipid biosynthesis - globo and isoglobo series	3	ko00603
Glycosphingolipid biosynthesis - lacto and neolacto series	2	ko00601
Monobactam biosynthesis	2	ko00261
Other types of O-glycan biosynthesis	2	ko00514
Biosynthesis of various secondary metabolites - part 2	1	ko00998
C5-Branched dibasic acid metabolism	1	ko00660
Lysine biosynthesis	1	ko00300
Biotin metabolism	1	ko00780
Sulfur relay system	1	ko04122
Indole alkaloid biosynthesis	1	ko00901
Aflatoxin biosynthesis	1	ko00254
Phosphonate and phosphinate metabolism	1	ko00440
Anthocyanin biosynthesis	1	ko00942
